# Supplementary material for: Evaluation of malnutrition risk screening in hospitalized children with digestive system diseases—a single-center cross-sectional study
Source: Front Pediatr. 2025 Jul 17;13:1598962. doi: 10.3389/fped.2025.1598962 (PMC12310567; doi:10.3389/fped.2025.1598962)
Supplement: Supplementary file 1 [file Datasheet1.xlsx]

## Sheet: STAMP评分法高风险 （原始表) (2)
Number	Score	Hospital ID	Sex	Age	Weight（Kg）/ Hight（cm）	Disease（1=Hepatobiliary disease，2=Chronic gastroenteritis，3=Inflammatory bowel disease，4=Anorexia nervosa，5=Esophageal stenosis，6=others）	Antibiotics	Duration of hospital stay	Nutritional support						Hospital cost	Rehospitalization
									Enteral				Parental
									Tube		Oral		Peripheral vein	Central venous
									Intermittent	Continuing	Dietary guidance	Formula milk
1	0	426784	male	4M	8.2/66	1	✓	5							4069.75
2	0	405168	male	1Y2M	10.8/76	2	✓	8							5325.43
3	0	440869	female	1Y1M	9.6/78	6	✓	4							4139.83	✓
4	0	440910	female	4Y0M	13.6/105	6	✓	8							6715.08
5	0	440845	female	4Y3M	15.1/107	6	✓	3							3458.68
6	2	409278	male	14Y11M	46/166	2		3							3448.82
7	0	440829	female	5Y2M	15.2/105	2		3							4524.93
8	4	440928	female	11Y	33.5/147	2		6							7161.75
9	2	440894	male	4Y1M	19/105	2		3							3155.48
10	0	440844	female	4Y11M	17.6/106	2		4							5651.95
11	0	440695	female	11Y	39/146	2		3							2857.12
12	0	440831	female	9Y1M	26.6/130	2		2							4071.81
13	3	429461	male	5Y8M	17.5/111	4		10							11004.9
14	0	441015	male	8Y1M	31.8/128	6	✓	3							3086.79
15	2	441001	female	3Y11M	16.8/104	6		3							3319.24
16	2	440625	female	3Y6M	18/107	6		5							3743.89
17	2	440970	female	9Y3M	32/145	2		3							5546.99
18	0	441104	female	5Y2M	15.6/103	2		3							4472.65
19	0	441110	female	10Y5M	37.5/144	2		3							5380.72
20	0	074217	male	11Y10M	55.1/156	2		3							4689.31
21	0	441148	male	3M	6.6/63.5	6		3							3466.46
22	2	441077	male	1Y8M	12/82	6	✓	6							4739.17
23	2	249479	female	4Y5M	16/104	6	✓	4							2208.29
24	0	441171	female	3M	5.5/59	6		4							2986.21
25	0	391748	male	1Y	10/75	6		3							3784.02
26	0	411604	male	5Y2M	17/114	6		4							4804.48	✓
27	2	344967	female	4Y5M	16.2/108	2		3							2161.4
28	0	432478	male	6Y10M	22/125	6		4							2474.91
29	0	378645	male	2Y1M	11/85	6	✓	3							3155.07
30	0	441192	male	3M	6.2/57	2		5							4032.51
31	0	366171	female	2Y4M	16/92	6	✓	5							4646.11
32	0	441194	female	3Y6M	17/102	6		3							3960.2
33	2	441226	male	2Y3M	13.5/95	2		3							2009.7
34	0	441328	male	2Y10M	15.4/94	6		3							2466.16
35	3	441320	female	6Y2M	21.5/120	2		4							5324.15
36	0	441307	male	4Y6M	15/99	2		4							5324.15
37	0	441326	female	1Y7M	11.5/80	6	✓	4							3083.5
38	0	438074	male	3Y3M	16.6/100	6	✓	4							4557.99
39	4	441311	female	3Y7M	13.5/100	2		1							2502.13
40	2	441364	male	2M17天	5.2/60	1		7							2683.63
41	0	441321	male	1Y2M	9.5/81	2		6							3773.93
42	0	441432	male	13Y9M	63.4/175	2		2							4667.15
43	0	441437	male	7Y2M	33/132	2		2							4615.81
44	0	441458	male	11Y8M	38/153	2		2							4221.55
45	4	413479	male	7Y3M	27.7/130	2		4							4347.69
46	4	353257	female	2Y6M	13.3/90	6	✓	5							3673.6
47	4	441426	female	11Y10M	39.3/146	2		3							5167.17
48	0	441429	female	2Y7M	13.7/90	2		4							7001.66
49	0	428948	male	14Y1M	63/165	2		2							3905.68
50	0	084224	female	11Y8M	38.5/151	2		6							4242.43	✓
51	0	441637	male	4Y6M	19.8/115	6		4							3733.05
52	2	349429	male	2Y11M	12.3/88	2	✓	7							8393.02
53	4	212976	male	5Y10M	19.1/113	2		3							5847.21
54	4	441650	male	7Y7M	29.9/135	6	✓	4							3723.33
55	3	413573	male	8M	11.5/70	6		4							2436.99
56	3	441673	male	1M24天	7/60	6		4							3603.95	✓
57	2	307100	female	3Y4天	12.5/92	6		4							5022.43
58	5	441627	male	9Y6M	56.5/143	2		3							5460.33
59	2	441618	female	7Y8M	18/110	2		5							6122.05
60	3	287201	male	4Y10M	28.3/118	2		5							6626.96
61	0	441748	male	2Y9M	12/93	6	✓	3							3225.83
62	0	441779	female	1Y4M	10.5/80	6		5							3817.61
63	0	390256	female	3Y2M	13.6/95	6	✓	5							5409.21
64	0	441787	female	1M17天	3.5/51	6	✓	7							4268.57
65	0	401238	male	9M	10.1/76.5	2		3							2170.92
66	2	432722	female	9M	7/63	6		3	√						3902.83
67	0	419452	male	10Y	34.5/141	6		1							2581.58
68	2	441974	male	3Y6M	16/105	6	✓	14							31763.6
69	4	441889	male	4Y11M	21.5/110	2		3							3394.78
70	2	441859	male	6Y10M	20/114	2		2							4812.8
71	0	432406	male	2M19天	5/58	1	✓	9							9695.43
72	0	441934	male	7M	9/63	1		3							4986.72
73	0	442023	male	4Y9M	19.3/113	2		4							4269.42
74	0	442066	male	8Y6M	26/127	6		1							3439.81
75	0	442021	female	10Y2M	23.5/130	2		3							4538.87
76	0	442061	male	6Y6天	21.5/117	2		6							5965.13
77	2	245109	male	4Y5M	17/105	2		3							3406.95
78	2	442097	female	4Y10M	18.5/110	6		4							3895.22
79	2	401746	male	11M	9.5/73.5	2		8							4890.55
80	2	442121	female	1Y1M	11/79	6		3							3102.94
81	0	136484	female	10Y8M	35/145	6		2							1779.6
82	2	442109	male	7Y1M	22.3/117	2		4							5205.84
83	2	373063	female	1Y10M	9.4/83	6	✓	4							3568.39
84	2	442135	male	5M	7.8/66	2	✓	6							6993.28
85	0	442103	female	3Y8M	14.2/95	6		3							4492.03
86	0	440678	female	2Y8M	13.6/90	6	✓	3							2709.55
87	0	414368	male	1Y8M	10.2/87	6	✓	5							4389.93
88	2	360318	female	7Y9M	23.7/125	2		4							4845.47
89	0	442229	male	12Y4天	47/164	2		4							6426.4
90	0	442196	female	2M8天	5/60	1		16							12020.2
91	2	442259	male	4Y2M	16/105	1	✓	6							14673.2
92	0	442095	female	4Y5天	16.3/101	2		5							2773.42
93	2	442291	male	3Y5M	17.4/101	6		1							3254.13
94	0	442318	female	13Y7M	43.3/161	2		6							8733.06	✓
95	3	442413	male	5Y3M	16.3/101	6		3							1067.95
96	4	442364	male	7Y11M	20.7/122	2		5							5664.52
97	4	232972	male	5Y2M	22.1/118	2		3							5435.68
98	3	106561	male	10Y9M	62/148	2		11							92213.8
99	4	442372	female	13Y7M	57.5/165	6		2							3359.7
100	0	442550	female	6Y3M	25.4/116	2		3							5719.07
101	0	442546	male	6Y5M	21/121	2		4							5673.22
102	0	125670	male	12Y2M	41.2/158	2		2							5667.4
103	2	221851	female	9Y11M	39.4/135	2		3							3693.24	✓
104	2	345133	female	7Y10M	24.4/120	6		3							4425.68
105	2	442566	female	1M19天	4.6/54	2		4							2381.08
106	0	442681	male	1Y1M	10.9/78	1		6							6466.12
107	0	442689	female	1Y5M	10/74	6		4							4668.27
108	3	184524	female	7Y8M	38.3/135	2		2							4879.48
109	2	385013	male	7Y5M	26/130	5		3							11572.7
110	2	442737	female	6Y4M	19/112	2		2							4488.64
111	2	442813	male	4Y5M	15/97	1		3							4471.71
112	4	391307	male	2Y4M	15.9/100	2		4							8215.72
113	2	442745	male	10Y8M	34/145	2	✓	3							6663.69
114	0	431769	female	9Y4M	35/143	2		2							3650.44
115	0	442876	male	7M	8.7/71	1		2							5061.76
116	0	402510	female	7Y7M	23.2/125	2		2							4603.21
117	0	442877	male	1M14天	5/60	2		4							3433.83
118	0	442884	male	3Y5M	16.5/98.5	1		3							5338.4
119	0	442991	male	3M	6.5/61	1		4							4203.72
120	0	122959	female	10Y10M	34.1/151	2		3							5441.15
121	0	442973	female	7Y3M	21.3/121	2		2							5308.93
122	3	443024	male	2M22天	7.5/60	1		4							3327.05
123	5	314805	male	3Y1M	12.5/89	2	✓	10						√	20115.9	✓
124	0	442979	female	11Y3M	48.3/153	2		3							5671.06
125	4	443163	male	4Y9M	17/109	2		3							4071.78
126	7	440263	male	6M14天	9.5/70	2		14							8512.95
127	0	443141	female	4M	6/60	1		12							8157.27
128	2	443205	female	1M10天	4.2/55	1		5							3641.36
129	3	443224	male	11Y3M	64/161	2		3							5720.95
130	2	443234	female	3Y3M	16/101	2		4							6658.48
131	0	441364	male	2M3天	5/56	1		9							7062.13
132	2	443287	male	5Y	21/110	2		6							4888.96
133	2	443086	male	1Y4M	9.7/80	2		2							1518.36
134	2	443348	male	10Y5M	27.5/138	2		5							5642.45
135	2	443421	female	2Y9M	13/90	2	✓	4							3988.6
136	0	438605	male	8Y2M	23/125	2		3							4202.97
137	1	443319	male	4Y4M	22.4/110	2		4							3926.54
138	0	443423	male	3Y7M	14.5/99	2		3							2722.84
139	0	443300	female	10Y7M	31.5/140	6		1							1811.35
140	0	412494	male	5Y6M	18.3/105	3		10							7337.73
141	0	437600	male	6Y7M	20.5/117	2		2							1468.74	✓
142	0	443538	female	14Y	38.7/159	2		7							10512.6
143	2	443517	male	1M27天	5/55	1		3							4318.82
144	2	443574	female	4Y2M	17/110	2		2							5553.16
145	2	443566	female	7Y1M	21/121	2		2							5108
146	0	441934	male	7M	9/63	1		3							4986.72	✓
147	2	443722	female	12Y6M	40.9/146	6		4							4416.22
148	0	167981	male	8Y2M	27/135	2		5							6690.44
149	2	442878	male	1Y8M	12.3/86	2	✓	3							3579.91
150	0	394299	female	2Y1M	10.8/83	2		3				√			5463	✓
151	0	443901	female	4Y7M	17.3/109	2		2							4966.81
152	0	370096	female	12Y8M	38.8/155	2		3							5798.51
153	0	443891	male	11Y7M	43/160	2		2							4123.39
154	0	443879	female	7Y10M	26.2/134	2		3							5213.63
155	0	443807	male	3M	6.4/62	1	✓	5							6817.43
156	0	444054	male	4Y1M	17.5/105	6		1							2790.17
157	2	404655	male	13Y5M	48/166	2		2							4027.66
158	2	429342	male	3Y7M	14.9/102	2		4							3205.66
159	3	444003	male	8Y2M	29/125	2		3							5329.15
160	0	444012	female	9Y2M	25.4/133	2		3							5145.74	✓
167	0	441695	female	6Y11M	21.5/110	2		4							4256.46	✓
168	0	444223	male	1Y3M	11/76	1		4							5792.82
169	0	444335	male	13Y3M	56.2/172	2		4							5485.69
170	0	444354	female	9Y1M	24.6/130	2		3							5410.78
171	3	444159	female	14Y4M	40/152	2		4							3950.85
172	0	444433	male	1Y4M	9.5/77	6		1							1327
173	0	444398	female	10Y1M	40/145	2		2							3586.66
174	2	384215	female	1Y8M	12.6/84	6		2							3048.76
175	4	217618	male	6Y2M	25.3/124	2		2							2621.26
176	4	444344	female	1Y4M	9/78	2		2							3158.27
177	0	444163	male	6Y1M	21.8/121	6		2							2553.48
178	0	444530	female	15Y	51.5/160	2		2							5634.78
179	0	444537	male	9Y5M	24/126	2		4							5149.8
180	3	444547	male	11Y	30/139	2		4							4796.63
181	8	424173	male	10Y	22/152	2	✓	12	√						11063.4	✓
182	4	444558	female	8M	9.5/69	2	✓	6				√			4355.91
183	4	444513	male	12Y	37.5/145	6		3							2840.67
184	2	444686	female	11Y1M	52.2/157	2		3							5527.08
185	6	325659	male	3Y7M	10.5/92.5	4		3				√			4113.07	✓
186	0	105001	female	12Y7M	61/165	2		2							3625.32
187	0	444749	male	1Y10M	11.5/90	6		1							1681.2
188	2	444803	male	11Y9M	38/153	2		2							4578.6
189	0	444784	male	1Y2M	10/74	2		4							6427.87
190	0	444789	male	1Y6M	10.5/83	2		3							3601.26
191	2	444825	female	2Y5M	13/90	2		5							8122.06
192	0	444868	male	2Y	12.2/87	2		3							1737.56
193	2	444963	male	4Y7M	16.7/106	6		2							263.3
194	0	444973	female	9M	6.9/68	2	✓	4							4631.91
195	0	412456	male	1Y7M	11/85	2	✓	5							4920.8
196	2	439878	female	1Y3M	9.2/80	1	✓	3							3001.32
197	4	444957	male	12Y5M	40.1/149	2		3							2326.62
198	0	444998	male	1M12天	4.5/53.5	1		5				✓			5269.24	✓
199	2	445076	male	2M14天	5.1/52.5	2		2				✓			3066.69
200	4	445068	male	1Y3M	10.5/80	2	✓	2							4183.65
201	2	444011	male	5Y10M	19/110	2		2							2864.89
202	4	445237	female	2M30天	4.4/55	2		6							2110.66
203	4	359332	male	5Y7M	24/120	2	✓	5							3273.13
204	2	367306	male	1Y6M	19/82	2	✓	13							6652.33
205	2	445321	female	6Y11M	21/120	2		3							2761.42
206	2	445390	female	9M	10/78	2		3							2426.87
207	3	445443	female	1M18天	3/52	1		10				✓			7710.62	✓
208	2	445508	male	1Y3M	9.6/78	2		3							2953.38
209	0	445493	female	6Y4M	24.6/135	2	✓	3							2284.33
210	0	445489	male	1Y	10/77	2		5							3554.16
211	0	362840	female	10Y4M	17/110	4		6					√		6870.48
212	1	445460	female	1M30天	5.6/55	1		6							2852.39
213	0	445484	male	1Y5M	9.5/80	2		8							3838.59
214	0	445482	male	3Y3M	15.2/92	6		1							1129.15
215	0	445560	male	11Y7M	49.5/154	3		5							5737.2
216	0	445542	female	7Y7M	26.5/125	2		3							5221.03
217	0	445565	female	2Y1M	11.5/80.5	2	✓	8							5356.98
218	0	427606	male	4M	6.7/62	1		7							6933.35
219	2	445568	male	6M	8.7/71	2	✓	5							4840.6
220	1	445656	male	7Y4M	33.5/132	6		3							2903.89
221	0	445661	male	1Y11M	12.4/87	2		4							6913.49
222	0	390481	male	13Y8M	53/176	2									3194.54
223	0	445631	female	7Y7M	23.2/129	2	✓	5							4601.98
224	0	254843	male	4Y6M	16/104	2	✓	6							3358.2
225	8	433155	female	7M	4.5/65	1		10					√		10064.2
226	0	445848	male	1M8天	4.5/59	2	✓	7							5980.55
227	2	445755	male	4Y9M	17/112	2		3							2576.61
228	2	445765	female	3Y3M	13/95	2		2							1158.3
229	3	438548	male	3M3天	4.4/53	4		3				✓			4544.41
230	0	397174	male	1Y1M	11.3/81	2		2							4719.97
231	0	445827	female	6Y3天	25/117	2		3							2886.4
232	2	445860	male	7Y9M	24.2/131	2		9							13215.6
233	2	445811	male	7Y2M	22/128	2		2							2490.79
234	0	310983	female	3Y1M	13/83	1	✓	6							6194.97
235	0	445777	male	9Y2M	30.7/135	2		3							5792.53
236	0	445868	male	1Y4M	12/82	6		1							1203.63
237	0	436119	male	8Y3M	25/130	2		2							3836.13
238	2	445915	female	9Y10M	26.7/137	2		3							5112.08
239	4	293315	male	5Y7M	16/107	2		2							2878.23
240	0	290286	male	7Y6M	24.7/127	1		4							3882.83
241	2	446061	male	7Y7M	20/120	2		2							4774.24
242	2	446028	male	12Y7M	33.5/149	2		2							5245.41
243	2	446156	male	4Y3M	15.7/97	2	✓	6							5911.98
244	0	446079	male	1M5天	4.8/54	1		6							5237.8
245	0	446085	male	3Y11M	18.5/104	2		4							2937.64
246	0	444162	male	2Y2M	12/91	2		3							1906.17
247	2	446034	female	7Y9M	23.5/130	2		5							3346.3
248	0	430516	female	7M	7/66	2		2							1565.48
249	8	444820	female	2M3天	3/49	2	✓	2					√		1763.54
250	2	396221	male	1Y1M	12/80	2		4							2586.92
251	2	446182	male	7M	8.9/74	2		3							3339.73
252	2	446163	male	8Y5M	21/123	2		2							5110.19
253	0	446168	female	4Y1M	19.4/105	2		2							5253.82
254	4	293315	male	5Y7M	16/107	2		2							2878.23
255	0	446278	female	3Y4M	14/101	2		4							3640.83
256	2	446259	male	1Y3M	10.5/75	6		1							1184.32
257	0	116797	male	10Y5M	37.2/140	2		1							1023.9
258	7	446398	female	9Y1M	17.5/124	2		3							5750.74
259	0	400274	male	11M	11/79	1	✓	6							4672.13
260	0	446389	male	1Y	8/131	2		3							1593.25
261	2	446471	male	6Y3M	20.3/115	2		2							3400.5
262	2	446426	male	8M	9/72	2		6							3011.15
263	2	446541	male	3Y8M	16.3/103	2	✓	9							6332
264	0	278285	male	3Y9M	14.2/96	5		3							13949
265	2	446578	male	1Y3M	9.7/79	2	✓	2							3401.43
266	2	446548	male	3Y8M	17.6/101	2		2							2287.11
267	2	446562	female	12Y2M	55/163	2		4							6799.09
268	2	446572	male	1Y7M	11.5/83	2		4							3074.4
269	2	143722	female	11Y1M	38/150	2		3							5542.22
270	0	446744	male	11Y5M	32.7/149	2		4							5333.86
271	0	446733	female	10Y3M	39.8/143	2		4							3918.23	✓
272	2	432163	female	8Y5M	30.2/135	2		2							5183.17
273	2	446736	male	7M	9/70	2		2							2463.72	✓
274	2	446672	male	9Y8M	31.7/138	2		2							3767.48
275	3	446710	female	4M	9/63	1		5							5441.83
276	2	425478	female	6Y11M	26.7/127	2		3							5079.09
277	0	446358	male	2Y4M	14.1/85	1		6							7859.06
278	0	446870	male	1Y2M	10/78	2		3							1976.22
279	0	396302	female	3Y5M	18/105	2		3							1418.06
280	0	400798	male	3Y4M	14.4/93	5		3							13071.1
281	0	446863	female	1Y2M	7.6/75	2		2							2501.89
282	0	446856	male	3Y9M	16.7/105	1		5							6542.54
283	2	325075	female	11Y9M	43.3/152	2		2							5244.68
284	2	446867	male	8Y4M	28.9/130	2		3							4617.4
285	2	445321	female	6Y11M	21/120	2		3							2761.42	✓
286	2	446837	female	5Y9M	14.7/104	1		3							3628.28
287	2	446897	male	6Y4M	19.4/113	2		2							4855.79
288	5	444820	female	2M3天	3/49	4	✓	2					√		1763.54	✓
289	0	447057	male	10M	7.5/68	1	✓	5							3314.59
290	3	366293	male	9Y7M	50.5/150	2		2							5411.58
291	0	447055	female	1M21天	4.1/55.5	1		6							5949.04
292	2	442441	male	4Y6M	18.6/115	2		9							14854.3
293	2	194893	male	6Y3M	24.1/122	2		3							3912.52
294	2	447218	male	8Y1M	26/133	2		4							5655.27
295	2	447278	female	2M3天	6.6/57	2		3							1351.7
296	0	447409	male	6Y4M	22.3/120	1		7							7359.81
297	0	447445	male	1Y1M	11/80	1		6							7005.86
298	0	336186	male	2Y4M	16/99	5		2							3514.03
299	2	447474	male	10Y10M	33/143	2		2							4471.81
300	2	447498	female	9Y9M	23.5/130	2		2							5117.91
301	2	447467	male	12Y6M	61.5/165	2		3							5529.19
302	0	447454	male	6Y3M	19/110	2		3							5266.93
303	0	447465	female	5Y	21.5/110	2		4							6700.56
304	2	333451	male	3Y1M	16/93	2		2							4068.12
305	0	447719	male	1Y1M	9.8/73	6		1							1014.12
306	0	447695	male	8Y6M	33/138	6	✓	5							11809.8
307	2	356785	male	3Y11M	16.2/102	1	✓	17					√		16468.6
308	2	447766	male	1Y5M	12.3/85	6		3							7728.66
309	3	447779	male	12Y5M	31/149	2		3							4715.03
310	3	291714	male	11Y1M	29/147	2		4							6628
311	0	447970	female	1Y9M	10.5/84	2		4							3273.64
312	0	447998	male	5Y9M	19.6/114	2		3							5755.08
313	0	448059	male	1Y7M	12.1/86	2		6							3961.68
314	0	427770	female	1Y9M	12/87	2		5							3644.79
315	8	182185	female	6Y9M	7.4/85	4	✓	39	√					√	31686.6
316	4	448058	male	10Y5M	32/144	2		3							5278.8
317	8	447600	male	5M	4.6/58	4	✓	13							13250.8
318	2	440232	female	13Y	59.4/160	2		4							3908.9	✓
319	4	448192	male	4Y11M	17.4/110	2		4							5561.85
320	4	448188	female	9Y10M	33/153	2		4							5316.52
321	0	447947	female	29天	4.6/53.5	2		2							2458.55
322	2	448186	female	1Y7M	9.7/80	2		4							2055.29
323	0	448208	female	4Y9M	18.8/110	2		2							2353.79
324	4	448204	male	4Y2天	13.8/102	2		2							3208.63
325	2	448201	female	1M	4.4/54	2		3							1353.15
326	0	448380	female	3Y1M	17/90	6		2							2300
327	0	302370	male	10Y4M	38.2/148	2		4							5699.43
328	0	070501	male	14Y8M	38.8/150	3		2							1111.29	✓
329	2	448352	male	6Y11M	22.8/120	2	✓	15							27454.5
330	2	448288	female	6Y11M	27.7/126	2		3							4632.48
331	2	448308	male	4M	6/62	1		14				✓			8944.12
332	2	448302	male	3M	5.9/60	2		5							3426.71
333	2	448496	female	3M	6.2/60	1	✓	12							7288.93
334	0	448464	female	14Y9M	33/118	2		2							4093.92
335	0	303908	male	3Y1M	14.4/93	5		5							13877.6	✓
336	2	448326	male	1Y3M	9/74	2		5				✓			2435.7
337	2	448315	male	1Y10M	11.6/88	2		2							1246.34
338	1	439907	male	10Y6M	49.6/149	2		3							4848.93
339	2	448491	male	13Y10M	58/173	2		3							6451.55
340	2	448490	female	13Y5M	47/158	5		2							4942.65
341	2	448472	male	2Y6M	14.7/95	2		3							7046.82
342	6	448458	male	12Y6M	25.5/140	2		2							5071.9
343	2	448455	male	9Y5M	29.1/130	2		2							4966.09
344	2	448532	male	8Y9M	26.5/135	2		5							6297.44	✓
345	0	448463	male	6Y1M	21.2/118	2		3							5508.68
346	4	448186	female	1Y7M	9.7/80	1		4							2055.29
347	0	445631	female	7Y7M	24/120	2		3							5209.65
348	1	371187	male	8Y	21/127	2		2							4773.72	✓
349	0	448788	female	7Y10M	18.8/115	2		3							5350.48
350	0	448790	female	10Y2M	30.3/137	2		3							5246.23
351	0	371337	male	7Y	22/119	2		4							6218.63
352	1	448705	male	1Y2M	13/77	6		2							1453.55
353	5	448798	male	1M19天	3.3/51	2		2							1475.6
354	0	448776	male	12Y4M	51/158	2		5							5340.04
355	0	234064	female	12Y3M	55/160	2		2							4773.9
356	0	448803	female	8Y2M	25.4/131	6		2							2836
357	0	448763	male	9M	8/73	2		4							2282.93
358	0	448897	male	9M	10.2/73	2	✓	8							7386.86
359	5	448871	male	9Y10M	26/140	2		3							4705.39
360	0	448918	male	6Y5M	26.8/120	2		2							5003.6
361	1	387610	female	2Y10M	10/86	2		5							2916.31
362	0	448981	female	9Y6M	27.8/140.5	2		3							2678.01
363	4	448936	female	2Y1M	10.2/86	2		4							2666.21
364	2	449077	male	12Y5M	60/169	2		6							7340.08
365	0	449045	female	3Y	14.5/96	2		3							2335.65
366	4	404844	male	6Y6M	19.8/120	2		2							3755.72
367	0	449035	male	1Y5M	9.5/77	4		4							2526.14
368	0	449064	female	1Y	9.3/75	1		5							3578.81
369	0	448055	male	11Y1M	24.6/130	3	✓	17							17793.5	✓
370	4	449027	male	11Y4M	34/146	2		3							5137.68
371	0	444426	male	1M12天	4.7/54	1	✓	13							29330
372	2	449107	male	1Y10M	12/86	2		1							1733.64
373	2	447449	male	7Y3M	22.5/121	2	✓	17							19725.2
375	0	449142	female	6Y6M	19/115	2		4							6066.27
376	1	437550	male	5M	10/67	1		6							3413.03
377	0	449137	female	11Y6M	52/161	2		7							7893.33
378	4	449127	female	14Y3M	55/162	2		2							3388.02
379	2	449035	male	1Y5M	9.5/77	4		4							2526.14
380	2	449294	female	4M	7.4/62	2		4				✓			2165.67
381	0	428359	male	1Y4M	12/78	2		5							4151.64
382	0	449301	female	5Y6M	18.8/115	2		4							4689.08
383	0	213126	male	8Y5M	31.9/127	2		3							3715.76
384	2	449256	female	4Y1M	14.4/100	2		3							4925.84
385	2	449255	male	8Y9M	25.4/129	2		3							5173.18
386	4	449303	male	9M	7.2/69.5	5		2							4795
387	0	449382	female	14Y5M	48.3/162	2		2							4729
388	0	449397	female	2Y	11/80	6		3							3594.2
389	0	449374	male	5Y6M	21.4/119	2		2							3588.4
390	0	449380	female	5Y9M	19.2/120	2		3							5794.06
391	0	432202	female	10Y9M	33.8/143	2		3							4512.68
392	0	449442	male	1Y7M	12.3/84	6		2							1356.59
393	0	449331	female	7Y6M	24.7/123	2		3							2889.32
394	0	449336	female	13Y2M	44.4/159	2		3							5284.47
395	0	449443	male	10Y9M	41/143	6	✓	9							9599.5
396	2	449035	male	1Y5M	9.5/77	4		4							2526.14
397	3	449538	female	7Y9M	64.9/149	2		7							6579.17
398	0	449555	male	8Y7M	24.9/130	2		1							1753.54
399	0	449487	female	9Y4M	28.7/131	2		4							5274.31
400	0	449466	male	12Y4M	62/170	2		3							5438.2
401	0	449486	male	6Y7M	20.3/122	2		8							2757.96	✓
402	0	449554	female	14Y	41.2/156	2		6							5108.1	✓
403	1	449516	male	1M20天	6/61	1		3							1647.67
404	8	444820	female	2M	3/49	2	✓	3					✓		1763.54
405	0	394051	female	14Y	50/164	2		5							5458.73
406	0	102597	male	11Y	34/130	2		5							6383.78
407	0	449684	male	10Y	29/140	2		2							4987.06
408	1	449640	male	8Y8M	37/134	2		2							4971.45
409	0	449644	female	10Y4M	52/156	2		2							5128.62
410	0	449719	female	7Y9M	26.5/132	2		4							6287.02
411	0	449747	male	2M	5.8/58	2		4							2749.27
412	0	163453	male	7Y6M	29.2/130	2		6							4173.3	✓
413	0	449753	female	1M	3.6/49.5	2		2							1745.67
414	0	449895	female	12Y6M	156/38.8	6		2							1467.98
415	4	449823	male	2Y4天	10.8/84	2		4							2780.39
416	5	449680	female	1Y4M	9/77	2		3							2355.56
417	2	449806	male	7Y5M	23.5/124	2		4							5501.36
418	2	145543	male	8Y5M	32/130	2		3							5612.18
419	2	428109	male	7M	8.4/68	2		3							3380.74
420	0	176032	female	8Y9M	38.3/140	2		4							5336.8
421	2	449906	female	7Y7M	18.9/116	2		3							4791.02
422	2	449930	male	12Y6M	38.6/155	2		3							5756.48
423	0	407017	male	11Y9M	45/153	2		3							5129.87	✓
424	0	178230	male	8Y4M	29.1/135	2		3							5143.41
425	4	449904	female	5Y9M	23/126	2		3							3843.12
426	2	449960	male	1Y8M	11.8/86	6		2							1459.65
427	2	450047	male	1M4天	4.1/52.5	2	✓	4							2433.07
428	2	450019	male	6Y7M	17/110	2		4							5728.41	✓
429	2	448861	male	2M2天	6/58	2		3							780.15
430	2	450060	male	1Y6M	12/85	6		1							958.67
431	2	440547	female	2M14天	4.2/58	6		5							1380.47	✓
432	0	450087	female	7Y	23/126	2		3							5534.42
433	8	421887	male	7M	5.5/62	2		3							1310.28
434	8	424173	male	13Y6M	21.4/135	4	✓	16							25921
435	2	450107	female	5M	8.5/68	2		3							2939.41
436	2	450094	male	1Y	10.5/77	2		2							1745.56
437	6	450086	male	13Y5M	35/161	2		7							10597.2
438	4	438465	male	8Y2M	37/145	2		5							5587.09
439	3	450111	male	13Y1M	31.5/155	2		3							5376.21
440	0	450256	male	3Y10M	13.3/95	1		7							3978.78
441	2	450257	female	5Y8M	17.3/110	2		4							6898.76
442	2	450254	male	11M	9.2/76	2	✓	7							7816.36
443	2	450301	male	4Y4天	15.1/100	2		4							5004.86
444	2	450272	male	9Y	35.5/140	2		3							5185.03
445	0	449127	female	14Y3M	55/162	2		2							3388.02	✓
446	0	441513	male	9Y7M	51.4/158	2		2							3216.19
447	0	450253	female	2M4天	6.5/58	1		3							1976.81
448	0	398091	female	9Y10M	25/130	2		3							5040.9
449	0	148582	female	8Y5M	30/134	2		2							4538.25
450	0	450471	male	10Y10M	30.7/140	2		3							5073.95
451	2	324947	male	3Y9M	15/107	2		3							1876.31
452	0	094564	male	12Y5M	53/163	2		2							6109.68
453	0	450426	female	9Y2M	23.7/130	2		2							5366.28
454	0	450435	male	12Y8M	59/164	2		2							4632.21
455	1	450388	male	10Y11M	57/150	4		2							5092.96
456	0	449486	male	6Y7M	20.3/122	2		1							2757.96	✓
457	0	450416	female	1M13天	5/51	2		3							1745.36
458	1	240692	male	12Y9M	92/179	2		3							987.86
459	2	446421	male	6M	6.5/65	2		3							2424.54
460	0	151843	male	10Y9M	33/150	2		3							5220.64
461	0	450556	male	3M	6.3/59	2		8							5964.52
462	2	339714	male	10Y	14.3/100	3		13							14547.5
463	2	450578	female	14Y2M	44/156	2		3							5075.43
464	0	450531	male	3Y8M	17/102	5		2							6283.23
465	0	450593	male	5Y9M	22.5/115	2		3							9413
466	0	450592	female	10Y6M	30.5/139	2		3							5361.67
467	1	450615	male	13Y5M	42/167	2		3							3748.95
468	0	450616	male	12Y5M	34.6/146	2		3							4696.1
469	0	339695	male	4Y	15.5/102	1		5							6327.65
470	0	450704	male	6Y11M	23.5/121	2		3							5579.36
471	2	092556	male	13	48.9/170	2		3							5325.37
472	2	450752	male	6Y	18.6/114	2		3							5048.12
473	1	391757	male	9Y1M	25.8/139	2		3							5082.37
474	0	441546	male	10Y8M	48.4/153	2		1							4090.01
475	4	450842	female	2Y	12/89	2	✓	6							5731.97
476	0	450839	female	9Y7M	30.5/140	2		3							5416.9
477	0	450860	male	12Y3M	31.8/140	2		2							4441.78
478	0	450845	male	6Y2M	18.8/117	2		3							5267.35
479	4	450971	male	11M	13.5/83	2		4							2293.16
480	2	450934	female	2M19天	5.9/58	2		3							2372.83
481	0	451020	female	2Y2M	108/84	2		4							3227.05
482	2	366238	female	1Y8M	9.3/80	2		3							2355.79
483	2	198323	female	6Y3M	18.4/111	1		4							4174.92
484	2	450964	male	12Y4M	47.4/153	2		5							5151.36
485	3	450916	male	1Y7M	12/85	6		2							1414.84
486	0	133447	male	8Y11M	26.8/134	2		3							5333.1
487	0	450019	male	6Y7M	17/110	2		4							5728.41	✓
488	2	367755	female	3Y8M	13/95.6	2		4							6224.26
489	3	450556	male	3M	6.3/59	2	✓	8							5964.52
490	2	451071	male	1Y6M	11.5/80	2	✓	8							11779.4
491	2	228018	female	9Y11M	31.7/142	2		8							5871.95
492	0	451114	male	3Y2M	17.3/101	2		3							3125.55
493	2	451110	female	2M12天	4.7/61	4		2	√						2153.01
494	4	451133	male	3M	6.6/64	2		2							1506.12
495	0	451221	male	7Y	25/122	2		3							5408.97
496	1	451233	male	1Y4M	14/88	6		2							3145.52
497	0	451209	female	10Y3M	39/160	2		3							5144.81
498	0	451202	female	17Y3M	68/163	2		2							1965.75
499	0	278108	male	7Y9M	27.2/133	2		4							4219.75
500	0	155542	male	9Y3M	35/145	2		4							6135.72
501	2	448055	male	11Y1M	24.4/128	3	✓	17							17793.5	✓
502	0	451226	female	7Y3M	22.9/122	2		2							4614.02
503	5	339714	male	10Y1M	14.3/100	3	✓	13							14547.5
504	4	451110	female	2M12天	4.7/61	4		2	√						2153.01
505	2	451434	male	10M	9.8/78	2	✓	7							7095.82
506	0	451357	male	2Y3M	11.4/87	2		4							2593.48
507	0	451416	male	5Y4M	16.7/108	2	✓	5							5284.85
508	0	451325	female	7Y8M	28/130	2		2							4474.7
509	0	242109	female	10Y8M	36.3/149	2		3							5133.49
510	0	451322	male	7Y3M	24.2/126	2		3							4876.97
511	3	399764	male	1M18天	6.1/55	2		3							3194.3
512	2	442441	male	4Y7M	20/115	2		5							13504.5	✓
513	0	431050	female	6Y8M	18.8/114	2		2							3763.01
514	0	451607	female	12Y2M	49.3/155	2		5							9884.19
515	0	451542	female	9Y8M	27.5/136	2		3							6158.5
516	2	451545	male	9Y9M	38.2/144	2		3							4330.48
517	3	451554	male	10Y11M	52.2/142	2		3							5602
518	0	451453	male	1Y7M	13.8/88	6		3							1765.64
519	3	451675	female	11Y8M	31.5/154	2		2							5114.56	✓
520	2	451670	male	3Y8M	19.5/104	2		3							4425.38
521	0	451650	male	8Y5M	26.4/130	2		3							5856.46
522	3	239184	male	9Y10M	26.5/140	2		3							5132.9
523	2	172928	female	7Y7M	21.6/125	2		3							5109.47
524	4	451714	male	1Y9M	12/83	2		3							2487.38
525	2	451716	male	1M24天	5.2/54	2		5							5199.74
526	2	451659	male	11Y10M	37/150	2		3							5672.7
527	2	451648	male	9Y5M	35/145	2		3							5590.85
528	0	451708	male	1M4天	5.2/55	1		2							2385.22
529	2	451762	male	8Y7M	29.6/130	2		2							4985.39
530	0	440232	female	13Y1M	60/162	2		2							2507.82
531	4	451840	female	2Y6M	13.3/92	2		6							7522.74
532	0	451770	female	5Y7M	16/105	2		3							5321.56
533	3	244741	male	11Y3M	59/155	2		3							5519.05
534	2	439278	male	3M	5.8/60	2	✓	5							7673.07
535	2	378164	female	5Y10M	21.5/120	2		3							5989.78
536	2	451773	female	5Y11M	21.2/120	2		4							5819.37
537	0	451765	female	11Y1M	36/148	2		2							4889.91
538	0	451816	female	12Y5M	52/164	2		1							2982.05	✓
539	6	451926	female	8M	5.4/62.5	6		11							7719.54
540	2	408794	male	4Y1M	19/110	2		2							2221.3
541	2	451908	female	7Y8M	36/136	2	✓	4							3405.55
542	2	451880	male	10M	9/74	1	✓	7							5788.67
543	6	451920	male	4M5天	4.3/57	4		5	√						4498.05
544	2	451928	female	1M26天	5.4/57	2		3							2425.71
545	0	452004	male	2M5天	5.5/61	2		2							806.83
546	4	452101	male	1M20天	5.8/58	1		7							5400.15
547	8	452178	male	2Y8M	8.5/86	4		4							4525.13
548	2	450741	male	4M	6.2/62.5	2		8				✓			5257.86
549	2	316863	male	2Y11M	13.5/97	2		3							6255.33
550	0	376906	male	10Y9M	34.4/147	2		2							3295.21	✓
551	0	452217	male	8M	9.5/72	1		2							4563.46
552	0	452209	male	3Y5M	12.9/93	2		2							2716.27
553	3	452182	male	12Y1M	58/164	2		3							5005.5
554	0	452151	male	1Y6M	11.5/80	2		2							1376.29
555	2	452203	female	10Y4M	32.5/143	2		3							5365.4
556	0	163453	male	7Y7M	29/130	6		3							1684.89
557	3	374099	male	3Y2M	11.3/90	2		2							2925.89
558	0	452323	male	5Y6M	21.9/116	2		3							5430.25
559	0	452366	female	9Y	22.3/122	2		2							5265.29
560	0	452339	male	1M	5/54	2		3							2237.02
561	0	452322	female	6Y7M	16.1/110	2		4							4329.23
562	0	355255	male	8Y5M	27.5/141	2		2							5999.25
563	2	452315	male	11M	9/76	2	✓	4							3527.77
564	0	452295	male	11Y11M	53/160	2		4							4836.51
565	0	423158	female	7Y9M	26.5/132	2		3							4424.85
566	1	245871	male	12Y1M	65/160	2		8							8943.81
567	2	225784	male	5Y1M	13/91	4		6							7207.18
568	1	161012	female	7Y8M	20.2/126	2		2							4764.95
569	0	452314	male	10Y9M	28.8/138	2		5
570	0	452308	male	12Y6M	37.7/160	2		3							5365.48
571	8	452178	male	2Y8M	8.5/86	4		4							4525.13
572	0	452503	male	6Y4M	22.8/121	2		3							5223.48
573	0	452455	female	12Y5M	48/150	2		3							5528.98
574	0	452474	male	4M	6.9/60	1		3							4957.85
575	2	452470	male	9Y4M	30.7/130	2		6							6202.32
576	0	452508	female	7Y4M	44.5/146	6		4							3636.92
577	0	452465	male	9Y3M	40.8/144	2		3							3545.75	✓
578	0	452651	female	1M	3.9/55.5	1		3							3419.78
579	0	452613	female	7Y11M	26.5/129	2		2							3259.37
580	0	452614	female	12Y2M	44.5/161	2		3							5746.2
581	0	452597	female	1Y6M	9.6/78	2		2							5821.65
582	2	452640	female	6Y9M	21.7/122	2		3							3986.41
583	2	452656	male	11Y	49.3/155	2		3							3030.07
584	4	452637	female	8Y2M	21.5/126	2		3							5464.89
585	0	452611	male	9Y5M	25.6/130	2		2							4846.25
586	0	452623	female	2Y1M	12.6/89	2		2							4922.69
587	0	179508	female	10Y	37/155	2		3							5743.91
588	0	452641	male	6Y4M	27/128	2		2							3829.39
589	0	452733	female	4Y10M	16.7/100	2	✓	5							4164.02
590	2	452734	male	4Y5M	17.5/106	2		5							10296
591	3	339237	female	2Y5M	9.4/80	2	✓	4							4971.65
592	0	452861	male	2M13天	5.5/59	1		5							5129.44
593	0	452878	male	1Y5M	11.5/84	2	✓	7							4497.66
594	0	452849	female	2Y1M	11.2/88	2		4							3815.36
595	2	452712	female	8Y8M	38.5/142.5	2		4							3787.06	✓
596	3	304040	male	7Y4M	35.3/128	2		4							4088.29
597	2	452544	female	4Y6M	17/101	2		12							20961.4
598	2	407017	male	11Y10M	46.6/154	2		3							1957.75	✓
599	0	452793	male	2Y	12.3/90	6		1							2864.28
600	2	452834	male	5Y4M	16.3/110	2	✓	5							2852.25
601	2	452942	male	6Y7M	20.2/115	2		5							3705.6
602	6	426325	female	6M	3.5/54	2		15						√	9009.52
603	2	389185	female	4Y	15.9/107	1		8							5364.42
604	3	453065	male	11Y8M	28.6/145	2		2							4984.19
605	0	453006	male	9Y6M	27.4/135	2		3							5444.32
606	0	453060	male	14Y5M	57.4/174	2		3							5563.94
607	0	084224	female	11Y11M	39.4/150	2		2							3824.82
608	0	453097	male	2Y7M	15.4/90	6		1							2115.67
609	3	244079	female	10Y	23.2/133	2		3							5654.33
610	0	453181	male	7Y	21.2/113	2		4							6453.24
611	0	413534	male	2Y4天	11.5/83	2		4							3816.62
612	0	453292	male	2Y	10.5/89	1		4							2224.78
613	0	453192	male	7Y4M	19.5/113	2		3							5642.4
614	0	453201	female	12Y6M	49.1/151	2		3							5996.08
615	2	453223	female	3Y6M	15/102	2		4							3573.64
616	0	453379	female	6Y3M	23.8/123	2		2							5498.34
617	0	453376	male	3Y9M	15.5/98	1	✓	5							3708.28
618	0	453342	male	9Y10M	29.5/141	2		3							5583.07
619	1	453169	male	10Y5M	57/150	2		3							5756.87
620	0	453304	male	10Y3M	41/140	2		3							5550.03
621	0	453332	female	13Y	51.2/163	2		3							5731.27
622	0	453325	male	10Y4M	47.6/152	2		3							5770.03
623	2	453491	male	8M	7.8/70	1		12							8952.39
624	0	337344	male	11Y5M	30.6/145	4		4							6744.06	✓
625	0	453497	male	4Y2M	18.4/105	2		2							1635.67
626	0	442423	female	11Y5M	35/140	2		3							5433.98
627	0	453521	male	7Y4M	22/120	2		3							4804.41
628	0	158243	female	12Y10M	54.2/171	2		6							8555.83
629	0	211124	male	6Y9M	21.5/127	2		3							4529.39
630	0	453653	male	5Y5M	20.7/115	2		3							6423.1
631	6	453643	female	9Y11M	20.6/130	2		3							6201.66
632	2	070331	female	14Y1M	62.5/169	2		3							6310.6
633	0	453652	male	12Y8M	35.4/148	2		3							4848.51
634	5	453769	male	5M	10.2/68	2		3				√			5735.73
635	2	451393	female	1M	3.9/54	2		7				√			4556.08
636	0	453674	female	6Y2M	19.9/120	2		4							4714.01
637	0	453820	female	8M	8.5/68	2		4				√			2694.04
638	1	453831	male	10Y10M	31.3/144	2		5							6419.18
639	1	434087	male	1Y	12.6/78	2		11							2032.04
640	5	453814	male	5M	4.7/58.5	4		5				√			7017.4
641	2	453838	male	4Y4M	17.9/100	1		10							6679.2	✓
642	4	453827	male	1Y2M	11.5/80	1		3							1878
643	3	289465	female	11Y8M	69.4/164	2		4							5417.21	✓
644	3	310894	male	3Y2M	11.4/91	4		4							4740.03
645	0	453819	male	6Y11M	21.9/118	2		5							5823.32
646	0	453825	male	1M	4.6/58	1		2				√			3871.63
647	2	168752	female	10Y10M	37/151	2		7							9061.07
648	2	453910	male	13	59.5/161	2		3							5470.14
649	0	453938	female	5M	6/61	2		5				√			2185.64
650	0	269237	female	6Y6M	16.8/113	2		4							5172.44
651	0	444389	male	10Y6M	45/150	2		4							4238.19
652	0	378023	male	13Y6M	38.3/158	2		7							5511.63	✓
653	0	454015	female	7Y11M	27.4/130	2		2							4960.12
654	0	321524	female	4Y10M	14.7/102	2		3							6741.84
655	0	454038	male	13	58.1/172	1		3							3838.26
656	1	454063	male	5Y3M	20.6/101	6		7							3698.84
657	0	454020	male	10Y4M	49.3/151	2		3							6802.13
658	0	454035	female	9Y3M	32/140	2		3							4581.89
659	0	454090	male	6Y1M	20.5/122	2		3							3075.5
660	0	454005	female	3Y6M	14.1/98	2		2							5578.39
661	0	454042	female	13Y8M	47.7/165	2		3							5656.44
662	0	454098	female	10Y8M	31.2/140	2		4							5678.3
663	6	454116	male	13Y	27/145	2		7							5159.15	✓
664	0	454053	male	10Y11M	30/135	2		4							5923.32
665	0	454176	female	9Y8M	28.6/131	2		3							6434.88
666	0	454232	female	1Y8M	9.4/79	2		4							7126.93
667	5	454241	female	7Y10M	21.3/128	2		5							5542.62
668	0	454277	male	9Y6M	27.5/132	6		7							2008.13
669	0	397439	male	1Y6M	11.4/82	2		2							5077.09
670	2	363769	male	5Y	19.3/110	2		3							5848.8
671	6	453814	male	5M	4.7/58.5	4	✓	5				√			7017.4
672	6	453837	female	4Y8M	11.6/98	2		12							9383.3	✓
673	4	454090	male	6Y	20.5/122	2		3							3075.5
674	3	454375	male	8Y9M	39.5/138	2	✓	3							4722.67
675	3	454404	male	5Y11M	18/118	4		4							6739.82
676	2	454344	female	11Y9M	31/145	2		5							5971.4	✓
677	0	454316	female	9Y6M	31.4/142	2		3							5454.44
678	0	452613	female	7Y11M	26.5/129	2		2							3259.37	✓
679	0	454497	male	2Y5M	16/98	6		2							2998.03
680	0	453461	male	2M	5.4/62	2	✓	23	√						25710.6
681	0	454476	female	7M	6.5/66	2		3							2825.51
682	0	454517	female	1Y6M	9.5/76	2		4							3933.81
683	2	454518	male	1M	5/54	1	✓	12							6304.47
684	2	355111	male	5Y4M	18/109	2		2							5446.05
685	2	454539	female	2M	5/58	2		2							3455.63
686	0	452712	female	8Y8M	38.5/142.5	2		4							3787.05	✓
687	2	454604	female	6Y	17.9/110	4		2							5141.32
688	0	454626	female	12Y11M	51.6/159	2		3							5155.28
689	0	267659	female	4Y8M	16/103	2		4							6272.43
690	2	192424	female	7Y	22/120	2		2							4658.05
691	2	454628	female	7Y10M	26/126	2		3							6307.31	✓
692	1	262335	female	12Y4M	66.7/161	2		3							3886.2
693	0	454642	female	1Y7M	10.5/80	2		4							5187.31
694	3	454232	female	1Y8M	9.4/79	2		4							7126.93
695	5	418206	male	9M	5/62	4	✓	6							4302.58
696	5	182185	female	6Y9M	7.4/85	4	✓	39	√			√			31686.6	✓
697	2	454747	male	3Y7M	16.1/98	2		4							6901.33
698	2	454745	female	6Y	20.6/116	1		3							5371.81
699	2	436206	male	3Y11M	16.4/102	6		4							2848.31
700	2	454864	female	3Y8M	16.4/102	6		2							1496.47
701	1	454867	female	11Y4M	25.1/138	2		3							4536.21
702	0	454842	female	6Y4M	21.9/120	2		3							5271.85
703	0	454832	male	9Y2M	23.5/127	2		4							5229.05
704	0	454875	male	2Y2M	10.7/87	6	✓	11							7448.42
705	2	455089	female	1M	3.2/52	1		3				√			1780.63	✓
706	0	454978	male	8Y6M	21.9/126	2		3							5539.51
707	0	402715	female	7Y5M	26.3/135	2		4							5437.02
708	0	455000	male	5Y8M	20.6/112	6		4							6287.55
709	0	455039	male	3Y11M	13.9/94	4		2							4186.3
710	0	455113	male	11M	10.5/74	6		1							2999.19
711	0	455135	male	9Y	38.7/140	2		4							4008.53
712	2	455177	male	8Y6M	22/120	2		4							6667.52
713	0	455199	male	3Y4M	18.5/103	2		4							5672.16
714	1	455170	female	8Y10M	52/150	2		3							5455.12
715	0	455164	male	9Y4M	24.9/127	2		4							6003.78
716	0	455169	female	12Y	59.6/160	2		2							4533.76
717	0	455158	female	10Y9M	43/156	2		3							5717.7
718	0	455179	male	12Y4M	34.9/148	2		6							6271.55
719	0	455210	male	12Y6M	42/162	2		3							5622.12
720	2	455399	male	1M	5/56	1		4							4950.45
721	0	455346	male	7Y5M	21.8/124	2		2							4955.64
722	2	309403	male	9Y3M	30/139	2		4							1856.15
723	2	390044	male	5Y6M	20.2/117	2	✓	4							3414.33
724	4	455340	female	5Y9M	20.6/122	2		3							4891.05
725	2	455351	female	3Y9M	13.8/105	2		3							5712.92
726	0	455400	female	5Y5M	17.4/114	1		5							5775.56
727	0	360200	male	2Y9M	12/95	2	✓	4							10256.2
728	2	453814	male	5M	4.7/58.5	4	✓	5				√			7017.4
729	1	455469	female	4Y3M	24/113	1		3							5999.04
730	1	455505	female	14Y9M	25/142	2		19							12298.2
731	3	455576	female	2M	5.3/55	1		2				√			2297.02
732	2	455493	male	8Y5M	35.5/145	2		4							5297.45	✓
733	0	455571	female	7Y3M	21.5/120	1		5							5249.14
734	2	205614	male	6Y8M	22.5/125	2		3							4085.51
735	2	287349	male	7Y3M	21.8/128	2		3							5673.37
736	2	455554	female	6Y2M	17.6/119	2		3							5459.64
737	3	449282	female	2M10天	3.6/50	1		10				√			6319.84
738	3	453469	male	2M	5.8/58	1	✓	18							27965.9
739	2	451995	male	7M	7.9/70	2	✓	11							8495.54
740	1	455517	male	10Y3M	42.8/140	2		4							5623.35
741	2	455351	female	3Y9M	13.8/109	2		3							5712.92
742	2	455686	female	6M	7/65	6		3							2836.39
743	5	392579	male	6Y11M	31.5/119	2		3							5116.32
744	2	425720	male	3Y	12.2/98	2		3							3663.11
745	3	455770	female	7M	5.8/64	2		4				√			5384.56
746	2	455674	male	6Y4M	18.2/107	2		4							4889.65
747	0	455714	male	3Y2M	14.2/100	2	✓	4							3511.68	✓
748	0	455644	male	2Y8M	12.7/92	6		1							3009.91
749	0	404970	female	13Y	36.8/147	2		2							3837.1
750	0	455819	female	6Y1M	20/120	2		2							3790.54
751	3	434846	female	6M	4.3/56	1		4				√			4483.32
752	0	405569	female	11Y4M	29.8/140	2		2							5165.31
753	2	455809	male	12Y6M	46/158	2		3							5061.8
754	3	455797	male	8Y4M	4.8/57	2		3							5329.19
755	2	452465	male	9Y3M	40.8/144	2		3							3545.75	✓
756	3	168313	male	7Y11M	20.9/128	2		2							3720.29
757	2	456038	male	2Y	10.9/86	2		7							9281.36
758	0	455922	female	10Y7M	25.7/135	2		2							3615.94
759	0	219981	male	14Y	52.4/168	2		4							6146.13
760	0	455983	male	4Y6M	20.8/115	2		2							5852.85
761	2	455988	male	2Y10M	13.4/92	2		2							5051.05
762	2	434801	male	9Y9M	34.1/150	2		3							4825.58
763	0	455862	male	6Y11M	19.8/117	2		2							2251.11
764	0	455992	male	11Y9M	50/158	2		6							4688.62	✓
765	0	456002	male	9Y5M	30.6/132	2		3							5552.28	✓
766	0	456098	male	9Y11M	37.5/144	2		4							5876.67
767	2	456165	female	9M	9/73	2	✓	5							2452.31
768	1	404752	male	6Y8M	28.4/119	2		2							2849.92
769	1	081496	male	14Y	81/174	1		6							5635.05
770	2	203559	male	7Y7M	21/126	2		3							5614.48
771	1	456093	male	7Y7M	26.1/110	2		3							5185.64
772	0	456106	female	4Y7M	15.6/106	2		3							5657.63
773	0	127547	male	12Y3M	45.8/172	2		3							3949.86
774	8	426325	female	6M	3.5/54	2		15							9009.52
775	2	456214	male	7Y4M	22.4/123	2		4							4569.65	✓
776	0	398967	male	10Y7M	35.5/150	1		5							5133.95
777	3	251085	male	10Y3M	27.5/136	3	✓	17							14128.6	✓
778	0	453577	male	3Y	15.4/108	2		7							6248.49	✓
779	0	398967	male	10Y7M	35.5/150	1		5							5133.95
780	3	456231	male	2M	3.5/56	4		2							3922.71
781	0	456212	male	11Y5M	64/178	2		6							5806.11
782	0	328022	female	6Y7M	26.6/129	2		7							6169.7
783	0	456251	male	6Y5M	21.6/118	2		4							2987.61
784	0	456252	female	9M	9.2/72	1	✓	6							8385.2
785	3	456211	male	1Y2M	7.1/72	4		7							5791.71	✓
786	0	456427	male	13Y9M	51.4/159	2		5							3561.23
787	6	456402	female	1M	3.2/49.5	1		3							2380.59
788	0	296865	male	4Y5M	20.7/110	2		4							5320.3
789	0	362185	male	3Y1M	15.4/95	2		2							1303.98
790	0	456532	male	1M	4.7/58	1		3							5240.89
791	0	123209	male	10Y	34.8/145	2		1							2027.54	✓
792	3	456686	male	11Y7M	28.7/146	3		9				√			18538	✓
793	5	456663	female	6Y4M	43.8/129	2		3							4759.15
794	2	165828	male	11Y9M	44.6/151	2		3							5757
795	0	456840	female	10Y	36.1/144	2		2							4129.45
796	0	456795	female	11Y	30.1/147	2		2							4366.66
797	0	456835	male	8Y2M	23.9/130	2		2							5179.83
798	0	456792	male	9Y11M	38.3/150	2		2							5127.72
799	0	456761	female	5Y5M	19.4/115	2		3							6055.37
800	0	456760	male	5Y5M	19.8/115	2		3							5794.71
801	2	456764	male	2M	5.8/61	1		7				√			6975.53
802	2	441933	male	4Y6M	14.8/104	2		3							5531.32
803	3	456804	male	5Y11M	17.8/120	2		3							6359.72
804	2	456831	female	5Y9M	22.3/117	2		2							5243.08	✓
805	3	456815	male	6Y2M	18.2/114	2		3							2072.9
806	2	456823	male	9Y	30.5/135	2		3							4466.17
807	2	407077	male	2Y10M	12.4/91	2		6							6374.36	✓
808	1	456759	male	8Y	42/137	2		3							5208.09	✓
809	0	456744	male	6Y6M	17.9/116	2		2							2012.85
810	4	457048	female	9M	9.8/72.5	2	✓	5							4295.89
811	0	456214	male	7Y4M	22.4/123	2		4							4569.65	✓
812	4	457039	female	1Y10M	12.5/89	2	✓	4							2583.14
813	2	456934	female	8Y10M	22.6/128	2		6							6554.09
814	0	457000	male	7Y7M	25.7/130	6		3							3041.29
815	0	457078	female	8Y2M	26.5/130	2		3							5456.01
816	8	457008	female	3M	3.6/56	4		3							4142.92
817	2	457160	female	10Y5M	28.3/137	2		2							4186.61
818	2	457201	female	1Y2M	8.6/72	2	✓	4							3256.62
819	0	457144	female	2Y7M	11.2/93	2		4							3451.43
820	2	457065	male	1M	5.3/53	2		4							2006.95
821	4	370695	male	4Y	19.7/112	2	✓	4							3724.05
822	4	457154	female	2Y2M	10/93	4		5							3341.74
823	0	357255	female	12Y6M	37/153	2		3							6175.96	✓
824	2	291838	female	5Y4M	17.8/110	2		2							2364.98	✓
825	2	457266	female	1Y4M	11.5/78	2		2							2148.64
826	0	457292	male	8Y	23.4/127	2		3							5161.61
827	0	457259	female	5Y	16.8/111	2		6							4031.74
828	0	457327	male	1M	4.2/53	2		1				√			2135.21
829	0	457264	male	2M	6/59	1	✓	8				√			8408.09
830	2	457284	female	5Y6M	17.6/110	2		3							4779.28
831	0	457400	male	6Y6M	18.3/115	6		7							4723.37
832	1	457439	male	1M	6/61	1		5							3422.27
833	0	457402	female	11Y7M	38/160	2		3							5869.24
834	3	457389	male	2Y8M	10.5/75	2		7							5365.96
835	0	454754	male	2M	5.7/59	1		7				√			5991.05
836	0	457378	male	4Y9M	23.8/118	2		2							6104.87
837	0	127362	female	11Y3M	42.8/149	2		3							3489.59
838	2	457403	female	11Y8M	37.4/161	2		3							5596.52
839	2	457425	male	1M	5.8/59	1		7				√			6437.07
840	2	457420	female	13Y8M	54.5/168	2		3							5755.65
841	2	457415	male	3Y11M	15.9/98	2		4							5708.22
842	2	457411	female	8Y6M	33.6/135	2		3							5804.52
843	0	457413	female	7Y4M	23.6/126	2		2							4912.35
844	2	457375	female	13Y4M	38.7/160	2		3							5400.77
845	0	457419	male	6Y9M	20.4/114	2		3							5342.68
846	0	457454	female	4M	5.4/62	4		2							3875.86
847	2	457429	male	9Y5M	23/123	2		3							4512.48
848	3	431807	female	7Y4M	17.2/115	3		11				√			14349.3	✓
849	0	457491	male	1M	4.8/58	1		6				√			3808.09
850	2	457544	female	4Y7M	18.8/116	2		5							2118.23
851	0	457584	male	2Y	12.7/85	1		7							3766.95
852	2	457533	female	1M	3.9/52	1		8				√			4736.32
853	0	457692	female	2Y	10.2/85	4		4							7153.62
854	2	457619	male	1M	4.9/56	2	✓	4							2549.9
855	2	457437	male	6M	8/70	2		4							2173.75
856	3	457518	male	1Y8M	8.3/73	4	✓	5							3736.22
857	2	457654	male	3Y2M	12.8/96	6		5							3940.76
858	2	457666	male	3Y	16/101	2		3							3520.94
859	0	457667	female	10Y9M	42/150	2		3							2719.95
860	1	457627	female	10Y	24.3/138	2		6							6974.2
861	2	457651	male	1Y2M	10/78	2	✓	6							5719.68	✓
862	5	457417	female	4M	4.8/65	4		3							3251.16
863	0	457830	female	6Y4M	22.8/120	1		5							5890.62
864	1	457793	female	12Y	30.3/151	2		3							5097.2
865	2	213232	male	7Y1M	25.2/132	2		5							5008.11
866	0	448821	male	11Y10M	38.5/147	2		2							3345.65
867	0	376110	male	14Y7M	39.6/151	2		4							6889.27
868	5	457735	male	7Y6M	47.1/142	2		2							5111.85
869	0	457814	male	4Y9M	16.8/110	2		4							5042.55
870	0	457934	male	10Y2M	26.7/138	2		2							4960.23
871	0	249660	#N/A	5Y4M	17/104	2	✓	4							2909.19
872	0	457899	#N/A	9Y8M	37.1/146	2		2							4826.69
873	2	457922	male	2M	5.6/61	2		3							2184.37
874	0	213968	#N/A	9Y5M	33.9/139	2		3							5393.21
875	0	434051	#N/A	10Y7M	46.8/145	2		3							5525.04
876	0	457953	#N/A	7Y7M	24.1/130	2		3							4653.71
877	2	123209	male	10Y	34.8/145	2		1							2027.54	✓
878	3	450784	female	1M	3.9/53	2	✓	8							8918.05	✓
879	2	457929	female	5Y2M	21.6/120	2		2							3308.67
880	2	110054	male	10Y10M	34.5/138	2		6							10050.2	✓
881	2	458085	male	3Y11M	15/100	2	✓	4							2639.5
883	0	273382	female	6Y7M	19.2/122	2		3							7762.07
885	2	458080	female	1Y6M	10.2/81	2		3							3898.13
887	3	458079	female	8Y5M	48.7/144	2		3							5385.86
888	0	458059	female	8Y7M	22.5/130	2		2							4716.71	✓
889	6	458113	female	7Y8M	18.9/127	4		1							884.9
891	0	458238	male	3M	6.2/61	1		7							4608.33
892	2	458205	female	13Y3M	39.4/157	2		5							7312.45
893	2	458241	male	2Y	10.3/87	2		4							4467.28
894	2	458272	male	2Y6M	11.2/93	2		3							2565.87
895	2	458257	female	3Y4M	16.2/110	2		3							5813.95
896	2	381639	male	12Y8M	40.1/150	2		3							5055.18
898	2	458330	female	2M	4.5/60	2		2							2170.65
899	2	458275	female	4Y2M	16/100	2		2							2614.96
900	0	124474	female	10Y5M	30.3/144	2		3							5566.81
901	1	323467	male	11Y10M	33.2/154	2		7							6325.99
902	2	458421	male	1Y9M	11.7/90	2		3							2041.07
903	2	458370	female	3Y5M	14/100	2	✓	4							2503
904	0	322519	male	7Y	19.9/120	2		4							5715.99
905	4	379985	female	6Y10M	30.9/120	2		6						√	4511.14
906	0	458397	male	10Y8M	35.3/135	2		3							5394.83
907	0	458374	male	10Y	28.5/138	2		3							5796.39
908	2	458522	male	5Y	18.6/110	2		4							5788.5
909	2	417696	female	10M	7.1/73	2	✓	4							4149.35
910	0	210813	male	6Y8M	25/122	1		5							3865.94
911	0	458481	male	8Y8M	32.2/141	2		5							5311.68
912	2	458499	female	3Y10M	16/105	2		2							2325.72
913	2	458476	male	10Y11M	41.5/151	2	✓	9							9937.13
914	0	458488	male	3M	5.5/65	1		6							6486.01
915	0	458472	female	8Y7M	30.7/138	2		4							5838.25
916	2	458500	male	10Y6M	32.3/144	2		9							8876.38	✓
917	2	458492	female	3Y5M	13/98	2		2							2385.04
918	0	458529	female	2Y4M	13.2/91	2		6							5962.71
919	2	347166	male	2Y7M	14/95	2	✓	13							12179.7	✓
920	2	458619	male	4Y7M	17/112	2	✓	6							3943.61
921	2	458628	male	11Y4M	47/157	2		3							4655.9
922	2	458623	male	9Y7M	23.4/130	2		4							6086.55
923	0	458739	male	12Y9M	38.8/154	2		5							6710.59	✓
924	0	458765	female	12Y9M	43/155	2		2							2301.86	✓
925	0	458787	female	7Y6M	23.5/125	2		2							4565.36
926	0	376892	male	13Y10M	67.8/173	2		3							3709.54
927	3	458790	male	5Y9M	15.1/112	4		5							5396.73
928	0	458727	male	13Y6M	49.2/166	2		4							6541.78
929	0	458801	female	1M	4/52	1		6							3721.2
930	1	458791	male	7Y10M	35.5/132	6		3							3240.72
931	0	458712	male	1Y7M	10.7/81	6		3							3329.57
932	2	376082	male	10Y8M	29.1/132	2		11							16354.5	✓
933	2	458930	male	9M	9.2/75	2		4							3027.8
934	3	458936	male	9Y	46.8/147	6		3							2723.41
935	2	458892	male	9Y8M	28.8/140	2		3							5720.32
936	2	458898	male	6Y6M	22.4/125	2		3							5528.32
937	2	458889	male	12Y7M	50.3/162	2		3							4166.25
938	2	458918	#N/A	7Y10M	23.8/128	2		5							6581.86
939	3	272305	#N/A	5Y1M	14.2/108	2	✓	7							5971.55
940	2	459089	#N/A	6Y1M	20.7/119	2		3							5060.75
941	0	459078	female	4Y6M	15.3/105	2		3							5856.3
942	0	459071	male	1M	4.3/52	1		5				√			3888.41
943	0	419755	female	9Y6M	25.4/132	2		6							5675.1	✓
944	6	458790	male	5Y9M	15.1/112	4		5							5396.73
945	2	402955	male	1Y5M	10.4/86	2		3							1745.76
946	2	251085	male	10Y3M	27.5/136	3	✓	17				√			14128.6	✓
947	0	459219	female	6Y9M	20.6/120	2		3							5253.25
948	0	459175	female	8Y3M	22.7/130	1		3							3782.54
949	0	459238	male	3Y10M	14.5/99	2		4							6639.15
950	0	293742	male	6Y9M	19.6/115	2		2							2410.18	✓
951	3	459165	male	12Y4M	31.2/148	6		1							2589.79
952	1	141009	male	10Y4M	27.5/143	2		2							4264.06
953	1	459336	male	8Y10M	44.9/142	2		3							5519.69
954	0	459334	#N/A	12Y6M	47/160	2		3							5671.66
955	0	459341	male	7Y4M	21.2/120	2		3							5243.32
956	0	459349	male	3Y10M	12.7/94	2		6							7882.82
957	0	459363	#N/A	1M	5.5/58	1		4							3835.27
958	0	459337	male	5Y	18.5/114	2		3							6087.7
959	1	459344	female	7Y9M	21.3/130	2		3							4608.76
960	4	459294	male	4M	8.6/62	2		2							2097.73
961	0	443242	male	4M	6/64	5		5							3573.2
962	0	459441	male	7Y10M	24.8/132	2		3							2705.4
963	0	459484	male	1Y7M	12.5/85	2		3							2712.91
964	0	459514	male	1M	4/52.7	1		6							4835.15
965	0	459472	male	3Y7M	15.6/104	2		4							4156.16
966	4	459458	male	3Y2M	15/95	2		4							4608.14
967	5	459438	female	15Y5M	40.2/159	2		7							9652.7
968	2	350224	female	8Y5M	22.9/123	2		2							6616.12
969	0	219174	male	5Y6M	17.4/112	2		3							5821.83
970	0	459615	female	4Y3M	15.4/100	2		6							6230.54
971	3	308707	male	13Y8M	102.5/176	2		3							5676.39
972	0	434232	male	1Y6M	9.9/84	2	✓	7							7821.74
973	2	459599	female	1Y4M	9/78	2	✓	6							4263.42
974	0	253631	male	12Y	42/163	1		5							5448.45
975	0	459645	male	9Y10M	35/142	2		7							7901.23
976	2	459589	female	6Y1M	19/121	2		3							5349.71
977	6	413934	female	1Y5M	6.9/73	4		5							5176.73
978	0	459790	female	8Y2M	32/131	2		5							6840.29	✓
979	0	458765	female	12Y9M	43/155	2		2							2301.86	✓
980	0	459718	female	8Y6M	37/143	2		2							5498.81
981	0	459810	male	1Y4M	11/84	6		1							2372.9
982	2	384344	male	10Y2M	32/140	2		3							5495.96
983	2	459712	male	1Y5M	9.9/78	2		1							1378.87
984	3	459782	male	6Y	27.7/120	6		4							2778.4
985	2	347310	female	13Y7M	50.5/162	2		2							4865.51
986	2	244489	female	12Y6M	41.2/150	2		8							6787.64	✓
987	2	459743	male	3Y9M	17.7/106	2		2							5384.67
988	3	420348	male	8Y9M	40.3/140	2		2							2485.28
989	3	459703	female	11Y1M	26.9/143	2		3							5029.72
990	0	459803	female	6Y8M	28.3/128	1		7							7426.53
991	2	459719	female	8Y5M	22/128	2		3							5849.53
992	2	459732	male	9Y3M	27.7/128	6		3							3132.56
993	0	157765	male	7Y11M	26.4/131	2		3							6196.64
994	1	459489	female	2Y5M	9.6/81	6		4							3384.15
995	0	458564	male	7Y1M	25.2/123	2		2							4065.86
996	0	459891	female	1Y1M	9.3/80	2	✓	5							4451.78
997	0	228718	male	7Y6M	22.5/130	2		2							4419.72
998	4	238923	male	4Y11M	15.2/106	2		4							5260.22
999	5	445131	male	11Y9M	32/155	2		6							6349.24
1000	0	460015	female	1Y1M	9.6/75	2	✓	5							4291.3
1001	2	460057	male	4Y7M	21/110	2		2							5407.51
1002	2	386074	male	4Y9M	15.5/106	6		2							3728.18
1003	2	459995	male	10Y6M	32.9/140	2		5							5845.18
1004	0	460049	female	12Y3M	35.5/148	2		3							5813.33
1005	0	460032	female	13Y3M	55.2/156.3	2		4							5477.68
1006	0	460004	female	15Y	41.9/155	2		5							7548.88
1007	0	460078	male	6Y4M	21/118	6		4							2984.7
1008	2	460050	male	2Y8M	12/87	2		3							7321.15
1009	2	460012	female	7Y9M	23.5/130	2		3							5700.18
1010	2	460063	male	2M	4.9/59	1		7				√			5354.54
1011	0	459987	male	2Y2M	12.7/86	6		2							1481.26
1012	3	443242	male	4M	6/64	5		5							3573.2
1013	2	460157	female	8Y	22.6/125	2		3							5536.47
1014	0	460230	male	2M	6.5/58	1		7							4488.21
1015	4	460184	male	9Y6M	20.9/123	2		4							7663.22
1016	4	460222	female	4Y8M	15.6/108	2		3							3264.14
1017	0	460182	female	10Y5M	39.2/145	2		3							5641.58
1018	2	460304	female	1Y	8.7/75	6		1							2210.34
1019	4	460351	female	9Y7M	31.6/131	2		3							3816
1020	2	460350	female	1M	5.2/55	1		4							2814.15
1021	2	460298	female	6Y9M	22.5/127	3		6							4932.6
1022	2	460372	male	3Y3M	13.7/98	6		1							2205.25
1023	2	460384	male	5Y10M	14.8/100	2		8							11914.8
1024	0	460336	male	17Y6M	41.5/154	2		3							5414.84
1025	2	418747	male	2Y	10.3/76	2		9							6683.6
1026	0	460347	male	1Y4M	10.8/79	1		6							5532.02
1027	0	353406	male	14Y1M	69.9/170	2		7							5823.43
1028	0	460484	male	2Y7M	13.6/95	2		3							2436.4
1029	0	416279	male	4Y	17.8/110	2		3							3514.44
1030	4	128312	male	10Y2M	37.1/140	2		5							5149.91
1031	1	460426	male	8Y4M	21.2/130	1		5							4378.1
1032	4	231873	female	15Y	46.7/168	2		3							1100.53
1033	2	350913	male	2Y3M	13.9/90	2		4							2030.93
1034	2	295482	male	5Y7M	18.5/116	2		3							4184.88
1035	2	460335	female	7Y5M	20.1/117	4		2							4862.58
1036	0	460568	male	9Y1M	29.8/138	2		4							5792.54
1037	5	460580	female	3M	5.2/57	2		4							3343.13
1038	0	460565	female	4Y5M	22.1/110	2		2							1618.72
1039	3	460590	male	5M	5.9/66	2		13							10113.3
1040	2	460696	male	4M	7.5/64	2		5							5210.92
1041	4	460769	female	7M	5.3/61.5	4		3							5795.36
1042	2	460674	male	2Y5M	11.6/86	2	✓	6							4200.35
1043	0	460708	male	7Y3M	25/128	2		2							4326.72
1044	2	460715	male	8Y9M	36.3/137	2		4							5900.05
1045	3	460662	male	2Y1M	9.3/84	2		4							5907.49
1046	3	269889	male	8Y1M	21.2/128	3		17							13431	✓
1047	0	460666	male	3Y	17.4/115	2		4							8275
1048	0	460720	male	7Y5M	24.6/130	2		2							4294.72
1049	0	460731	male	8Y4M	28.2/132	2		2							5382.08
1050	0	460719	male	7Y11M	33.6/142	2		3							4757.68
1051	5	460580	male	3M	5.2/57	2		4							3343.13
1052	0	460831	male	9Y5M	24/129	2		5							5990.87
1053	2	460849	female	5Y	14.6/90	2		3							5989.43
1054	2	055367	male	13Y11M	68.3/172	2		4							10408.6
1055	2	460862	male	11Y11M	46.7/152	2		3							5902.34
1056	2	160854	female	9Y	22.4/125	2		3							6292.05
1057	2	460841	female	11Y7M	41.7/160	2		3							6317.38
1058	2	326268	female	3Y2M	13.4/95	2		4							6430.14
1059	2	351425	female	2Y10M	13.2/92	2		5							7409.05
1060	2	460882	male	1M	5.2/57.5	1		7				√			5790.72	✓
1061	0	341173	female	5Y11M	17.4/115	2		3							4342.51
1062	2	460829	male	9M	9/76.5	2		4							2445.11
1063	3	141008	female	9Y	20.7/125	2		3							3210.22
1064	2	460050	male	2Y8M	12/87	2		3							7321.15
1065	4	355627	female	2Y1M	9.5/83	4		3							4128.29
1066	6	460889	female	1Y3M	7.2/74	4		3							3841.6
1067	3	454840	male	1Y	7/70	2	✓	4							4534.52
1068	1	460984	male	8Y4M	18.4/120	2		4							3330.81
1069	0	437681	male	4Y5M	19.6/110	2		3							6885.19	✓
1070	0	461016	male	4Y2M	18.5/105	6		1							3554.01
1071	2	461031	male	11Y6M	28.7/135	2		3							5399.79
1072	2	461118	female	1Y	10/78	2		3							2322.72
1073	2	461120	male	1Y9M	11/84	2		3							4700.33
1074	2	461127	male	1Y5M	11.2/83	2		2							4010.92
1075	0	461096	male	2Y6M	13.2/93	6		1							267.2
1076	0	461122	female	4Y1M	13.6/105	2		3							2331.41
1077	0	461217	female	9Y8M	41.6/142	2		6							7389.18
1078	0	461204	male	1Y5M	9.3/78	1		6							6805.17
1079	0	461254	male	7Y	29.4/130	2		3							4241.16	✓
1080	0	461139	male	5Y2M	18.3/110	2		3							5298.42
1081	4	461268	male	8Y10M	33.9/135	2		6							9147.54
1082	2	461361	female	4Y6M	16.4/110	2		5							6881.97
1083	2	461358	female	4M	7/65	2		4							2539.28
1084	2	461348	male	2M	5.6/58	1		5							5639.2
1085	3	461335	male	3Y4M	22.5/107	1		7							6951.3
1086	2	461438	male	13Y9M	53.3/169	2		3							5078.11
1087	2	461455	female	1M	4.9/54	1		5							5961.99
1088	2	461480	male	5Y5M	17/107	1		6							5801.72
1089	2	461443	female	11M	9.5/73	2		4							3436.06
1090	2	461466	female	3M	4.9/56	2		5							2690.76
1091	0	461490	male	1M	3.6/54	1		3							3374.49
1092	0	461368	male	6Y8M	18.9/118	2		3							2498.69
1093	3	461335	male	3Y4M	22.5/107	1		7							6951.3
1094	0	195144	female	14Y6M	59.9/164	2		3							5524.27
1095	0	079318	female	12Y	56/167	2		3							5704.72
1096	2	461589	male	11M	9.1/76	2	✓	5							3203.74
1097	2	222392	male	6Y10M	18.7/112	2		3				√			5267.27
1098	2	461576	female	1M	4/56	2		3							2398.64
1099	2	461540	female	11Y7M	33/151	2		3							5546.38
1100	0	461646	female	4Y2M	14.7/107	2		4							8123.6
1101	0	461642	male	10Y5M	29/143	2		5							5820.43
1102	0	139660	male	9Y8M	34.2/138	2		7							6487.8	✓
1103	0	461853	male	2Y	10.8/84	6		1							5787.49
1104	0	461736	male	11Y	39.2/145	2		3							4647.77
1105	0	461717	male	9M	10.9/77	1		5							5621.66
1106	0	461728	female	5Y	17/105	6		11							6236.25
1107	2	461771	male	9Y9M	27.8/136	2		2							6306.68
1108	2	373541	male	12Y8M	27.4/165	2		3							5434.62
1109	2	461781	male	9Y8M	29.5/145	2		3							5993.79
1110	0	461892	female	7Y10M	28.1/133	2		2							5363.9
1111	2	461946	male	1Y4M	7/73	3	✓	7				√			22030.8	✓
1112	2	404500	male	7Y9M	33.5/133	2		6							8421.24
1113	5	153494	male	11Y2M	26.9/150	2		4							5981.56
1114	3	461878	male	15Y2M	46.8/173	2		4							4811.47
1115	2	461948	male	1Y4M	9.7/82	2		4							3496.42
1116	8	461680	female	3M	3.9/57.5	2	✓	6							6058.7
1117	2	461466	female	3M	4.9/56	2		5							2690.76
1118	0	453827	male	1Y2M	11.5/80	1		3							1878
1119	4	462051	female	11Y2M	30.8/147	2		2							4745.68
1120	2	462049	male	9Y7M	31/138	2		4							6416.35
1121	4	462054	male	2M	6.2/61	2		4							4074.54
1122	0	462133	female	10Y10M	30.3/129	6		2							2935.87
1123	5	462026	female	3M	4.2/57	4		5				√			4076.16
1124	0	462064	male	6Y6M	17.7/110	2		3							5691.4
1125	0	222508	male	14Y7M	65.6/171	2		3							4428.08
1126	0	461914	female	6M	7.3/66	2	✓	6							5485.72
1127	0	376330	male	2Y1M	12.4/88.5	2		4							4500.7
1128	0	461915	male	1Y5M	11.4/83	2		2							2645.3
1129	1	462072	male	8Y9M	38.3/130	2		3							7182.99
1130	0	462083	male	1M	5.5/56	2		2							1941.99
1131	4	462168	female	3M	5.9/61	2		2							2928.27
1132	2	462183	female	7Y2M	19.5/122	2		3							5591.32
1133	2	462200	male	3M	6.4/64	2		3							1942.09
1134	2	414637	male	7Y6M	24.6/128	2		4							4541.51
1135	3	142943	male	9Y2M	24.8/140	2		3							5434.11
1136	0	462175	female	6Y10M	26.8/133	2		3							5420.2
1137	0	430808	female	7Y10M	21.3/128	2		2							3665.32
1138	1	106954	male	11Y6M	28.8/144	2		3							4808.07
1139	0	441010	male	1Y5M	9.3/77	2	✓	4							3121.09
1140	6	403625	male	7Y5M	44.1/136	2		6							5793.77
1141	2	462214	female	2Y10M	14.2/98	2		3							4154.07
1142	2	462235	male	8Y3M	24.3/120	2		5							5471.15
1143	3	462064	male	6Y6M	17.7/110	2		3							5691.4
1144	2	462274	male	8Y1M	23.9/132	2	✓	5							5495.8
1145	1	462329	female	6Y7M	30.7/122	2		2							2552.56
1146	0	462316	male	8Y3M	29.5/140	2		5							5539.2
1147	4	462425	male	7M	7.6/71	1		6							3193.27
1148	0	462386	male	9Y7M	24.1/132	2		4							5026.76
1149	0	462438	male	3M	6/60	1		8				√			5324.54
1150	2	276766	female	13Y	47.7/148	2		4							3464.69
1151	2	462422	male	17Y	52.8/176	2		7							16211.1
1152	0	462471	female	13Y	60.4/156	2		4							5734.28
1153	3	142943	male	9Y2M	24.8/140	2		3							5434.11
1154	0	330980	female	9Y7M	36.2/140	2		3							4769.3
1155	0	438539	male	6Y8M	28.8/128	2		3							5301.06
1156	0	462554	male	7Y6M	28.9/137	2		3							5378.11
1157	2	462581	female	8Y11M	20/123	1		3							5539.37
1158	2	462549	male	6Y11M	26.3/130	2		3							5088.8
1159	2	462543	male	6Y8M	24.7/130	2		2							4213.28
1160	2	462590	female	6Y5M	17.3/115	2		4							4938
1161	0	462573	male	13Y3M	53.5/164	2		4							7685.91
1162	0	236956	male	9Y6M	39.6/145	2		3							5660.84	✓
1163	4	460781	male	14Y4M	53/168	2		3							4466.94
1164	4	462593	female	9Y1M	32.4/141	2		4							5680.53
1165	0	462697	female	7Y7M	34.7/134	6		5							5026.22	✓
1166	6	308731	male	10Y5M	18.3/130	4		3							6416.34
1167	2	462654	male	5Y7M	18.7/117	1		6							4745.62
1168	8	462648	female	12Y11M	31/157	4		14				√			6857.32	✓
1169	0	462670	male	3Y4M	14.9/102	6		3							3509.28
1170	2	369094	female	5Y6M	15.7/110	2		5							7221.01
1171	0	462706	female	5Y6M	18.8/114	2		6							7639.07
1172	0	462741	male	8M	9/71	2		4							4147.62
1173	0	462814	female	6Y10M	19.6/118	2		2							4700.26
1174	6	462867	female	1Y	6.2/68	4		4							7686.68
1175	2	291409	female	4Y8M	16.9/103	2		3							6091.93
1176	2	462854	male	9Y11M	30.9/140	2		3							5582.77
1177	0	461459	female	9M	8.2/72.5	1		5							3851.3
1178	0	462791	male	6M	7.4/70	2		7							7979.08
1179	0	463024	female	6Y7M	18.2/110	1		2							5500.8
1180	0	463019	male	11M	10.7/77	2	✓	5							3847.1
1181	2	463015	male	2M	6.8/61	2	✓	4							2855.2
1182	0	463000	female	10M	8.1/74	2		5							4217.89
1183	1	463052	male	7Y10M	20.5/126	4		5							4353.62	✓
1184	0	462988	female	5Y5M	21.8/117	2		3							5981.2
1185	0	462862	female	4Y10M	17.9/112	2		3							5619.53
1186	0	462873	male	5Y9M	18.7/115	2		5							5263.51
1187	0	462996	female	5Y11M	20.6/119	2		3							5694.23
1188	4	458500	male	10Y6M	32.3/144	2		9							8876.38	✓
1189	0	232371	male	5Y9M	17/113	2		4							4434.3
1190	2	458034	male	9M	9/80	2	✓	4							2380.39
1191	2	463113	female	9Y	29/136	2		3							4261.24
1192	2	463120	female	4M	6.5/64	2		5							2867.55
1193	2	463084	female	5Y11M	18.7/112	2		6							4841.39
1194	0	210027	female	10Y3M	38.2/150	2		3							6107.9
1195	0	286750	female	10Y4M	39/150	2		5							1982.66
1196	1	463116	female	8Y	20.3/127	2		2							5602.2
1197	2	463123	female	11Y7M	46.3/158	2		3							5470.37
1198	2	462894	male	4Y10M	15.7/107	2		9							3618.62
1199	0	249122	female	9Y11M	42.3/152	2		7							6401.85
1200	2	463213	male	1M	4.7/59	2		3							2532.22
1201	2	463194	male	11Y5M	42.7/148	2		4							5392.65
1202	0	463216	female	8M	8.9/70	2	✓	3							4212.1
1203	0	460654	female	1M	5.2/58	1		11							8645.83	✓
1204	5	463048	male	2M	2.6/49	1		10							8346.66
1205	5	463049	male	2M	2.7/47	1		10							7156.25
1206	2	463303	male	3M	6.5/64	1		6				√			5936.32
1207	2	463377	female	1Y4M	10.3/83	2	✓	5							3151.85
1208	0	454579	male	1Y4M	10.8/85	2		2							1922.3
1209	2	463310	female	11M	8.5/70	2	✓	4							2796.53
1210	0	111266	male	10Y8M	34.8/145	2		4							5414.49
1211	8	365556	female	13Y11M	11.2/112	4		92	√	√		√		√	65797.5
1212	5	430624	male	7Y10M	23/126.6	1	✓	45							108444
1213	6	542792	female	12Y4M	23.8/147.7	4		4							6879.77	✓
1214	9	542922	male	16Y	13.1/121	4		9	√	√				√	12283.8
1215	5	542877	male	4Y9M	13.6/102	4		3							5672.79
1216	4	543098	male	1Y3M	7.6/78.3	4		4							5016.39
1217	4	524290	male	1Y8M	11/80	5		29	√						63248.5	✓
1218	8	424173	male	15Y2M	25.3/149	4		22							8197.33	✓
